# Supplementary material for: De-MetaST-BLAST: A Tool for the Validation of Degenerate Primer Sets and Data Mining of Publicly Available Metagenomes
Source: PLoS One. 2012 Nov 26;7(11):e50362. doi: 10.1371/journal.pone.0050362 (PMC3506598; doi:10.1371/journal.pone.0050362)
Supplement: File S1 — Archive containing the source code for De-MetaST. (GZ) [file pone.0050362.s002.gz]

Archive with 11 entries (10 files):
- De-MetaST/Search.h
- De-MetaST/Primer.h
- De-MetaST/PrimerLib.cpp
- De-MetaST/makefile
- De-MetaST/LICENSE.txt
- De-MetaST/Primers.txt
- De-MetaST/De-MetaST.cpp
- De-MetaST/PrimerDriver.cpp
- De-MetaST/README-De-MetaST.txt
- De-MetaST/README-De-MetaST.pdf
- De-MetaST
