# Supplementary material for: De-MetaST-BLAST: A Tool for the Validation of Degenerate Primer Sets and Data Mining of Publicly Available Metagenomes
Source: PLoS One. 2012 Nov 26;7(11):e50362. doi: 10.1371/journal.pone.0050362 (PMC3506598; doi:10.1371/journal.pone.0050362)
Supplement: File S1 — Archive containing the source code for De-MetaST. (GZ) [file pone.0050362.s002.gz › De-MetaST/Search.h]

#include <iostream>
#include <cstdio>
#include <vector>

using namespace std;

class Primer_set{
 public:
   string forward, reverse, Rforward, Rreverse;
   FILE* ofs, *non_ofs;
   string blast_hits;
   string blast_results;
   string blast_functions;
   string non_blasted;
};

int PrimerSearch(vector < Primer_set *> &primers,int filec, char ** files,int max_length = 5000);
