# Supplementary material for: De-MetaST-BLAST: A Tool for the Validation of Degenerate Primer Sets and Data Mining of Publicly Available Metagenomes
Source: PLoS One. 2012 Nov 26;7(11):e50362. doi: 10.1371/journal.pone.0050362 (PMC3506598; doi:10.1371/journal.pone.0050362)
Supplement: File S1 — Archive containing the source code for De-MetaST. (GZ) [file pone.0050362.s002.gz › De-MetaST/Primer.h]

#include <string>
using namespace std;

string complement(string);  //complements a string
char   comp2(char);
string flip(string);        //reverses the order of the string
string convert(string);     //converts to bitstring
int Sfind(string, string, int);  //returns location of string 1 in string 2 starting from the int param
