# Supplementary material for: De-MetaST-BLAST: A Tool for the Validation of Degenerate Primer Sets and Data Mining of Publicly Available Metagenomes
Source: PLoS One. 2012 Nov 26;7(11):e50362. doi: 10.1371/journal.pone.0050362 (PMC3506598; doi:10.1371/journal.pone.0050362)
Supplement: File S1 — Archive containing the source code for De-MetaST. (GZ) [file pone.0050362.s002.gz › De-MetaST/makefile]

CC = g++

CFLAGS = -g 

EXECUTABLES: De-MetaST

all: $(EXECUTABLES)

.SUFFIXES: .cpp .o
.cpp.o:
	$(CC) $(CFLAGS) -c $*.cpp

De-MetaST: De-MetaST.o PrimerDriver.o PrimerLib.o
	$(CC) $(CFLAGS) -o $@ *.o
    
#make clean will rid your directory of the executable,
#object files, and any core dumps you've caused
clean:
	rm De-MetaST *.o
