# Supplementary material for: De-MetaST-BLAST: A Tool for the Validation of Degenerate Primer Sets and Data Mining of Publicly Available Metagenomes
Source: PLoS One. 2012 Nov 26;7(11):e50362. doi: 10.1371/journal.pone.0050362 (PMC3506598; doi:10.1371/journal.pone.0050362)
Supplement: File S1 — Archive containing the source code for De-MetaST. (GZ) [file pone.0050362.s002.gz › De-MetaST/README-De-MetaST.txt]

De-MetaST
 version 1.0
 


-To make the executable "De-MetaST", compile with g++ by going into the De-MetaST directory and typing  $ make


Input:
1-Forward nucleotide primer (5' to 3')
2-Reverse nucleotide primer (5' to 3')
3-Database file(s)

Output:
1-"De-MetaST_hits.fa" - FASTA formatted file - containing all hit/amplicons <=5000 bp
2-"non-blasted_De-MetaST_hits.fa" - FASTA formatted file - containing all hit/amplicons >5000 bp


Additional Features:
-Pressing Enter during forward primer prompt will use file named "Primers.txt" as input rather than being prompted for each.
 The Primers.txt file must be located in the same directory as the executable "De-MetaST" file.
-Hit/amplicons >5000 bp by default will not be passed onto BLAST. All retrieved hits >5000 bp are binned into a separate FASTA
 formatted file "non-blasted_De-MetaST_hits.txt". To change this value, open the "Search.h" file in a simple text editor and locate
 the statement "int max_length = 5000);" where the 5000 can be changed. The 5000 max length was chosen to avoid exessive computation
 spent on querying large individual read lines (e.g., each representing a full genome) in BLAST where the feasibility of generating
 a PCR amplicon is low. Be sure to re-make the De-MetaST executable file if this value is changed.


Re-Making the Executable:
1-Enter into the directory $ cd /home/user/De-MetaST
2-Remove the object files and executable $ make clean
3-Re-make the executable $ make


Example Execution (basic):
-To execute De-MetaST, be sure to navigate to the directory containing the executable before executing below
-In the same directory as the De-MetaST executable, place both "CAM_PROJ_FarmSoil.read.fa" and "Primers.txt"
     $ ./De-MetaST CAM_PROJ_FarmSoil.read.fa
     Input Filename for Primers (press Enter to use Primers.txt)
     <PRESS ENTER>
     Opening: Primers.txt
     Forward Primer: CARGGNGAYACNGARCC
     Reverse Primer: YTTNCCRTCNCKRTCNGT

     Searching /home/user/CAMERA_Databases/CAM_PROJ_FarmSoil.read.fa
     $

Example Execution (advanced):
-If your query databases are located in a different directory, you can call to search several of them, each with multiple primer pairs.
-To execute De-MetaST, be sure to navigate to the directory containing the executable before executing below
-Provide the full path to each database queried if they are not located in the same directory as the De-MetaST executable
     $ ./De-MetaST /home/user/CAMERA_Metagenomes/CAM_PROJ_FarmSoil.read.fa /home/user/CAMERA_Metagenomes/CAM_PROJ_GOS.read.fa /home/user/CAMERA_Metagenomes/CAM_PROJ_Antarctica.read.fa
     Input Filename for Primers (press Enter to use Primers.txt)
     <PRESS ENTER>
     Opening: Primers.txt
     Primer Set: 1
     Forward Primer: CARGGNGAYACNGARCC
     Reverse Primer: YTTNCCRTCNCKRTCNGT

     Primer Set: 2
     Forward Primer: CCTACGGGAGGCAGCAG
     Reverse Primer: ATTACCGCGGCTGCTGG

     Searching /home/user/CAMERA_Databases/CAM_PROJ_Antarctica.read.fa
     $

Which sequences does your degenerate primer set retrieve?
  Check in the "De-MetaST_hits.fa" and for any >5000 bp amplicons check "non-blasted_De-MetaST_hits.fa"
